# Supplementary material for: Utility of the three-delays model and its potential for supporting a solution-based approach to accessing intrapartum care in low- and middle-income countries. A qualitative evidence synthesis
Source: Glob Health Action. 2020 Oct 12;13(1):1819052. doi: 10.1080/16549716.2020.1819052 (PMC7580724; doi:10.1080/16549716.2020.1819052)
Supplement: Supplemental Material [file ZGHA_A_1819052_SM6211.zip]

Archive with 2 entries (2 files):
- Supplementary material - Quality appraisal scoring.pdf
- Supplementary materials - ENTREQ checklist v1.docx
